# Supplementary material for: The Complex Interplay between the Gut Microbiome and Osteoarthritis: A Systematic Review on Potential Correlations and Therapeutic Approaches
Source: Int J Mol Sci. 2023 Dec 21;25(1):143. doi: 10.3390/ijms25010143 (PMC10778637; doi:10.3390/ijms25010143)
Supplement: Supplementary file 1 [file ijms-25-00143-s001.zip]

Archive with 1 entries (1 files):
- ijms-2733485-supplementary.pdf
